# Supplementary material for: Physiological and Proteomic Analyses of Two Acanthus Species to Tidal Flooding Stress
Source: Int J Mol Sci. 2021 Jan 21;22(3):1055. doi: 10.3390/ijms22031055 (PMC7865619; doi:10.3390/ijms22031055)
Supplement: Supplementary file 1 [file ijms-22-01055-s001.zip]

Archive with 3 entries (3 files):
- Supplementary Figure S1-S4.docx
- Supplementary Table S1-5,7.docx
- Supplementary Table S6.xlsx
